# Supplementary material for: Genomic Patterns of Parallel Divergence Across Demographically Heterogeneous Stickleback Populations in Eastern Canada
Source: Genome Biol Evol. 2026 May 23;18(7):evag083. doi: 10.1093/gbe/evag083 (PMC13372039; doi:10.1093/gbe/evag083)
Supplement: evag083_Supplementary_Data [file evag083_supplementary_data.zip]

Archive with 2 entries (2 files):
- EC_Sup.Tables_Final.xlsx
- EC_sup_figures_Final_march9.docx
